# Supplementary material for: Development of a New FT-Raman Method for the Investigation of Cinnamon Authenticity
Source: Foods. 2026 Apr 10;15(8):1311. doi: 10.3390/foods15081311 (PMC13114356; doi:10.3390/foods15081311)
Supplement: Supplementary file 1 [file foods-15-01311-s001.zip]

Archive with 1 entries (1 files):
- foods-4202559-supplementary.pdf
